# Supplementary material for: Human XIST: Origin and Divergence of a cis-Acting Silencing RNA
Source: Noncoding RNA. 2025 May 1;11(3):35. doi: 10.3390/ncrna11030035 (PMC12101419; doi:10.3390/ncrna11030035)
Supplement: Supplementary file 1 [file ncrna-11-00035-s001.zip]

Archive with 1 entries (1 files):
- ncrna-3565435-supplementary.pdf
